# Supplementary material for: ﻿Persicariazhenaiguoi (Polygonaceae, Persicarieae), an overlooked new species from Dabie Mountains, central China
Source: PhytoKeys. 2025 Feb 25;253:11–9. doi: 10.3897/phytokeys.253.144408 (PMC11880815; doi:10.3897/phytokeys.253.144408)
Supplement: XML Treatment for Persicaria zhenaiguoi [file phytokeys.253.144408-treatment1.xml]

<!DOCTYPE tp:taxon-treatment
  PUBLIC "-//TaxonX//DTD Taxonomic Treatment Publishing DTD v0 20100105//EN" "tax-treatment-NSO.dtd">
<tp:taxon-treatment xmlns:tp="http://www.plazi.org/taxpub"><tp:treatment-meta><kwd-group><label>Taxon classification</label><kwd>
              <named-content content-type="kingdom">Plantae</named-content>
            </kwd><kwd>
              <named-content content-type="order">Caryophyllales</named-content>
            </kwd><kwd>
              <named-content content-type="family">Polygonaceae</named-content>
            </kwd></kwd-group><mixed-citation publication-type="journal"><person-group><name><surname>Wei</surname><given-names>Yi-Ming</given-names></name><name><surname>Zhu</surname><given-names>Zhen-Hua</given-names></name><name><surname>Lei</surname><given-names>Shu-Qing</given-names></name><name><surname>Li</surname><given-names>Bo</given-names></name></person-group><article-title>﻿<italic><tp:taxon-name><tp:taxon-name-part taxon-name-part-type="genus" reg="Persicaria">Persicaria</tp:taxon-name-part><tp:taxon-name-part taxon-name-part-type="species" reg="zhenaiguoi">zhenaiguoi</tp:taxon-name-part></tp:taxon-name></italic> (<tp:taxon-name><tp:taxon-name-part taxon-name-part-type="family">Polygonaceae</tp:taxon-name-part></tp:taxon-name>, <tp:taxon-name><tp:taxon-name-part taxon-name-part-type="tribe">Persicarieae</tp:taxon-name-part></tp:taxon-name>), an overlooked new species from Dabie Mountains, central China</article-title><source>PhytoKeys</source><day>25</day><month>02</month><year>2025</year><volume>253</volume><fpage>11</fpage><lpage>19</lpage><pub-id pub-id-type="doi">10.3897/phytokeys.253.144408</pub-id></mixed-citation></tp:treatment-meta><tp:nomenclature><label>﻿</label><tp:taxon-name>
            <object-id xmlns:xlink="http://www.w3.org/1999/xlink" content-type="arpha" xlink:type="simple">4735CE23-4EAD-546A-B938-C135E09CFAC3</object-id>
            <tp:taxon-name-part taxon-name-part-type="genus" reg="Persicaria">Persicaria</tp:taxon-name-part>
            <tp:taxon-name-part taxon-name-part-type="species" reg="zhenaiguoi">zhenaiguoi</tp:taxon-name-part>
            <object-id xmlns:xlink="http://www.w3.org/1999/xlink" content-type="ipni" xlink:type="simple">urn:lsid:ipni.org:names:77357225-1</object-id>
          </tp:taxon-name><tp:taxon-authority>Bo Li</tp:taxon-authority><tp:taxon-status xmlns:xlink="http://www.w3.org/1999/xlink" xlink:type="simple">sp. nov.</tp:taxon-status><xref ref-type="fig" rid="F1">Figs 1</xref><xref ref-type="fig" rid="F2">, 2A1–A5</xref></tp:nomenclature><tp:treatment-sec sec-type="diagnosis" id="SECID0ELDAE"><title>Diagnosis.</title><p>Morphologically, <italic><tp:taxon-name><tp:taxon-name-part taxon-name-part-type="genus" reg="Persicaria">P.</tp:taxon-name-part><tp:taxon-name-part taxon-name-part-type="species" reg="zhenaiguoi">zhenaiguoi</tp:taxon-name-part></tp:taxon-name></italic> is superficially most similar to <italic><tp:taxon-name><tp:taxon-name-part taxon-name-part-type="genus" reg="Persicaria">P.</tp:taxon-name-part><tp:taxon-name-part taxon-name-part-type="species" reg="orientalis">orientalis</tp:taxon-name-part></tp:taxon-name></italic> and <italic><tp:taxon-name><tp:taxon-name-part taxon-name-part-type="genus" reg="Persicaria">P.</tp:taxon-name-part><tp:taxon-name-part taxon-name-part-type="species" reg="viscosa">viscosa</tp:taxon-name-part></tp:taxon-name></italic> in the indumentum characteristic, but can be clearly distinguished from the latter two taxa by its nearly sessile leaves, which are lanceolate in shape with broadly cuneate to rounded bases, membranous ocrea with a small circle of green leaf-like wing, sparse and interrupted inflorescences, glabrous peduncles, greenish tepals, and ovoid achenes with grooved surfaces (Fig. <xref ref-type="fig" rid="F2">2</xref>, Table <xref ref-type="table" rid="T1">1</xref>).</p><table-wrap id="T1" position="float" orientation="portrait"><label>Table 1.</label><caption><p>Comparison of morphological characteristics among <italic><tp:taxon-name><tp:taxon-name-part taxon-name-part-type="genus" reg="Persicaria">P.</tp:taxon-name-part><tp:taxon-name-part taxon-name-part-type="species" reg="zhenaiguoi">zhenaiguoi</tp:taxon-name-part></tp:taxon-name></italic>, <italic><tp:taxon-name><tp:taxon-name-part taxon-name-part-type="genus" reg="Persicaria">P.</tp:taxon-name-part><tp:taxon-name-part taxon-name-part-type="species" reg="orientalis">orientalis</tp:taxon-name-part></tp:taxon-name></italic> and <italic><tp:taxon-name><tp:taxon-name-part taxon-name-part-type="genus" reg="Persicaria">P.</tp:taxon-name-part><tp:taxon-name-part taxon-name-part-type="species" reg="viscosa">viscosa</tp:taxon-name-part></tp:taxon-name></italic>.</p></caption><table id="TID0EK3AE" rules="all"><tbody><tr><th rowspan="1" colspan="1"/><th rowspan="1" colspan="1">
                    <italic>
                      <tp:taxon-name><tp:taxon-name-part taxon-name-part-type="genus" reg="Persicaria">P.</tp:taxon-name-part><tp:taxon-name-part taxon-name-part-type="species" reg="zhenaiguoi">zhenaiguoi</tp:taxon-name-part></tp:taxon-name>
                    </italic>
                  </th><th rowspan="1" colspan="1">
                    <italic>
                      <tp:taxon-name><tp:taxon-name-part taxon-name-part-type="genus" reg="Persicaria">P.</tp:taxon-name-part><tp:taxon-name-part taxon-name-part-type="species" reg="orientalis">orientalis</tp:taxon-name-part></tp:taxon-name>
                    </italic>
                  </th><th rowspan="1" colspan="1">
                    <italic>
                      <tp:taxon-name><tp:taxon-name-part taxon-name-part-type="genus" reg="Persicaria">P.</tp:taxon-name-part><tp:taxon-name-part taxon-name-part-type="species" reg="viscosa">viscosa</tp:taxon-name-part></tp:taxon-name>
                    </italic>
                  </th></tr><tr><td rowspan="1" colspan="1">Plant height</td><td rowspan="1" colspan="1">0.2–0.5 m</td><td rowspan="1" colspan="1">0.8–2.2 m</td><td rowspan="1" colspan="1">0.4–0.9 m</td></tr><tr><td rowspan="1" colspan="1">Stems</td><td rowspan="1" colspan="1">slender, erect, densely spreading villous</td><td rowspan="1" colspan="1">robust, erect, densely spreading villous</td><td rowspan="1" colspan="1">ascending to erect, densely spreading villous and glandular hairy, odoriferous</td></tr><tr><td rowspan="1" colspan="1">Petioles</td><td rowspan="1" colspan="1">connate with lower parts of ocrea, nearly absent</td><td rowspan="1" colspan="1">1.7–11.5 cm</td><td rowspan="1" colspan="1">3.3–1.2 cm, leaf base long decurrent along petioles</td></tr><tr><td rowspan="1" colspan="1">Leaf blades</td><td rowspan="1" colspan="1">lanceolate, 2.8–5.3 × 0.6–1.1 cm</td><td rowspan="1" colspan="1">broadly ovate, 10.5–22.8 × 5.1–12.3 cm</td><td rowspan="1" colspan="1">lanceolate, 4.4–7.8 × 1.2–2.1 cm</td></tr><tr><td rowspan="1" colspan="1">Ocreae</td><td rowspan="1" colspan="1">apex with a small circle of green leaf-like wing</td><td rowspan="1" colspan="1">apex usually with large green leaf-like wing</td><td rowspan="1" colspan="1">apex truncate</td></tr><tr><td rowspan="1" colspan="1">Inflorescences</td><td rowspan="1" colspan="1">erect, slender, interrupted below</td><td rowspan="1" colspan="1">pendulous, densely flowered</td><td rowspan="1" colspan="1">erect, densely flowered</td></tr><tr><td rowspan="1" colspan="1">Peduncles</td><td rowspan="1" colspan="1">glabrous</td><td rowspan="1" colspan="1">densely hirsute</td><td rowspan="1" colspan="1">densely spreading villous and glandular hairy</td></tr><tr><td rowspan="1" colspan="1">Perianth</td><td rowspan="1" colspan="1">greenish</td><td rowspan="1" colspan="1">pink or white</td><td rowspan="1" colspan="1">pinkish</td></tr><tr><td rowspan="1" colspan="1">Achenes</td><td rowspan="1" colspan="1">long ovoid, trigonous, surfaces grooved</td><td rowspan="1" colspan="1">nearly orbicular, biconcave, surfaces grooved</td><td rowspan="1" colspan="1">broadly ovoid, trigonous, surfaces flat</td></tr></tbody></table></table-wrap></tp:treatment-sec><tp:treatment-sec sec-type="material" id="SECID0EOLAE"><title>Type.</title><p>China • Hubei Province, Huanggang City, Yingshan County, Tiantangzhai Town, Dabie Mountains, in the grassland at the summit of Tiantangzhai Peak, <named-content xmlns:xlink="http://www.w3.org/1999/xlink" content-type="dwc:verbatimCoordinates" xlink:type="simple"><named-content content-type="geo-json" specific-use="{&#34;type&#34;:&#34;Point&#34;,&#34;coordinates&#34;:[115.772944,31.105956]}" id="NCID0EXLAE" xlink:type="simple">31°06'21.44"N, 115°46'22.60"E</named-content></named-content>, alt. 1712 m, 10 July 2023, <italic>X.X. Zhu et al. ZXX23818</italic> (<bold><italic>holotype</italic></bold>: HITBC0122106, <bold><italic>isotype</italic></bold>: IBSC0923376).</p></tp:treatment-sec><tp:treatment-sec sec-type="description" id="SECID0EEMAE"><title>Description.</title><p>Herbs annual. Stems erect, slender, angulate, 20–50 cm tall, densely spreading villous. Petiole connate with lower parts of ocrea, nearly absent; Leaf blade lanceolate, 2.8–5.3 × 0.6–1.1 cm wide, apex acuminate, base broadly cuneate to rounded, margin densely ciliate, both surfaces densely villous, midvein slightly hollow on the adaxial surface and rise on the abaxial surface, lateral veins 8–10 pairs. Ocrea tubular, membranous, 0.6–1.1 mm long, densely villous, margin truncate with long ciliate and a small circle of green leaf-like wing. Inflorescence terminal or axillary, spicate, 2.8–5.1 cm long, slender, interrupted below, usually several spikes aggregated and panicle-like; peduncle glabrous. Bracts green, funnel-shaped, 2.8–4.6 mm long, sparsely villous, margin long ciliate, each 2–4 flowered. Pedicels slightly longer than bracts. Perianth greenish, 5-parted; tepals elliptic, 2.3–3.4 mm. Stamens 8, included. Styles 3, connate to below middle; stigma capitate. Achenes included in persistent perianth, 1.6–2.1 × 0.8–1.2 mm, brown, shiny, long ovoid, trigonous, surfaces grooved.</p></tp:treatment-sec><tp:treatment-sec sec-type="phenology" id="SECID0EJMAE"><title>Phenology.</title><p>Flowering and fruiting was observed synchronously from July to October.</p></tp:treatment-sec><tp:treatment-sec sec-type="etymology" id="SECID0EOMAE"><title>Etymology.</title><p>The specific epithet “<italic>zhenaiguoi</italic>” is dedicated to Professor Ai-Guo Zhen, in recognition of his significant contributions to the study of the local flora and biodiversity in Yingshan County.</p></tp:treatment-sec><tp:treatment-sec sec-type="Vernacular name" id="SECID0E5MAE"><title>Vernacular name.</title><p>The Chinese name of the new species is “甄氏蓼”, and the pronunciation of the Chinese Pinyin is zhēn shì liǎo.</p></tp:treatment-sec><tp:treatment-sec sec-type="distribution" id="SECID0EDNAE"><title>Distribution and habitat.</title><p><italic><tp:taxon-name><tp:taxon-name-part taxon-name-part-type="genus" reg="Persicaria">Persicaria</tp:taxon-name-part><tp:taxon-name-part taxon-name-part-type="species" reg="zhenaiguoi">zhenaiguoi</tp:taxon-name-part></tp:taxon-name></italic> can be found above an altitude of 1.600 m, in the moist grassland at the summit of Tiantangzhai Peak, one of the main peaks of the Dabie Mountains, which are located on the border between Hubei and Anhui provinces (Fig. <xref ref-type="fig" rid="F3">3</xref>). This plant is typically found growing alongside species of <italic><tp:taxon-name><tp:taxon-name-part taxon-name-part-type="genus" reg="Dryopteris">Dryopteris</tp:taxon-name-part></tp:taxon-name></italic> Adanson and <italic><tp:taxon-name><tp:taxon-name-part taxon-name-part-type="genus" reg="Carex">Carex</tp:taxon-name-part></tp:taxon-name></italic> L.</p><fig id="F3" position="float" orientation="portrait"><object-id xmlns:xlink="http://www.w3.org/1999/xlink" content-type="doi" xlink:type="simple">10.3897/phytokeys.253.144408.figure3</object-id><object-id xmlns:xlink="http://www.w3.org/1999/xlink" content-type="arpha" xlink:type="simple">F744C0C5-0D40-5FD7-8A45-5E4E59E75C21</object-id><label>Figure 3.</label><caption><p>Distribution of <italic><tp:taxon-name><tp:taxon-name-part taxon-name-part-type="genus" reg="Persicaria">P.</tp:taxon-name-part><tp:taxon-name-part taxon-name-part-type="species" reg="zhenaiguoi">zhenaiguoi</tp:taxon-name-part></tp:taxon-name></italic> (marked by the red circle).</p></caption><graphic xmlns:xlink="http://www.w3.org/1999/xlink" xlink:href="phytokeys-253-011_article-144408__-g003.jpg" position="float" orientation="portrait" xlink:type="simple" id="oo_1262192.jpg"><uri content-type="original_file" xlink:type="simple">https://binary.pensoft.net/fig/1262192</uri></graphic></fig></tp:treatment-sec><tp:treatment-sec sec-type="Preliminary conservation status" id="SECID0E5OAE"><title>Preliminary conservation status.</title><p>As currently known, this species has only been discovered from its type locality in the Tiantangzhai Peak of the Dabie Mountains, where it is distributed in a small area within the mountaintop region. Moreover, its habitat is increasingly threatened by the growing development of local tourism (author’s personal observation). Therefore, it should be categorised as critically endangered under criteria B and D following IUCN Red List Categories (<xref ref-type="bibr" rid="B9">IUCN 2012</xref>).</p></tp:treatment-sec><tp:treatment-sec sec-type="Taxonomic notes" id="SECID0EIPAE"><title>Taxonomic notes.</title><p>Morphologically, the ocrea of all species within <tp:taxon-name><tp:taxon-name-part taxon-name-part-type="genus" reg="Persicaria">P.</tp:taxon-name-part><tp:taxon-name-part taxon-name-part-type="infraspecific-rank">sect.</tp:taxon-name-part><tp:taxon-name-part taxon-name-part-type="section" reg="Persicaria">Persicaria</tp:taxon-name-part></tp:taxon-name> is tubular and membranous, with a truncate, mostly ciliate apex (<xref ref-type="bibr" rid="B15">Meisner 1856</xref>; <xref ref-type="bibr" rid="B6">Gross 1913</xref>; <xref ref-type="bibr" rid="B19">Steward 1930</xref>; <xref ref-type="bibr" rid="B7">Haraldson 1978</xref>; <xref ref-type="bibr" rid="B21">Tutin et al. 1991</xref>; <xref ref-type="bibr" rid="B13">Li et al. 2003</xref>; <xref ref-type="bibr" rid="B4">Freeman 2005</xref>). Before this, <italic><tp:taxon-name><tp:taxon-name-part taxon-name-part-type="genus" reg="Persicaria">P.</tp:taxon-name-part><tp:taxon-name-part taxon-name-part-type="species" reg="orientalis">orientalis</tp:taxon-name-part></tp:taxon-name></italic> was the only species in this section known to typically have a circle of green, leaf-like wing at the apex of the ocrea (Fig. <xref ref-type="fig" rid="F2">2B3</xref>). <italic><tp:taxon-name><tp:taxon-name-part taxon-name-part-type="genus" reg="Persicaria">P.</tp:taxon-name-part><tp:taxon-name-part taxon-name-part-type="species" reg="zhenaiguoi">zhenaiguoi</tp:taxon-name-part></tp:taxon-name></italic> is the second species to exhibit a similar structure, caused by the enlargement of the longitudinal veins at the apex of the ocrea (Fig. <xref ref-type="fig" rid="F2">2A3</xref>), although not as prominent as observed in <italic><tp:taxon-name><tp:taxon-name-part taxon-name-part-type="genus" reg="Persicaria">P.</tp:taxon-name-part><tp:taxon-name-part taxon-name-part-type="species" reg="orientalis">orientalis</tp:taxon-name-part></tp:taxon-name></italic>. They also share the similar indumentum that are long spreading white hairs densely covering on stems, leaves as well as ocreae, but are clearly different from each other in plant size (Fig. <xref ref-type="fig" rid="F2">2A1, B1</xref>), leaf shape and size (Fig. <xref ref-type="fig" rid="F2">2A2, B2</xref>), inflorescence structure (Fig. <xref ref-type="fig" rid="F2">2A4, B4</xref>), as well as the fruit shape (Fig. <xref ref-type="fig" rid="F2">2A5, B5</xref>). <italic><tp:taxon-name><tp:taxon-name-part taxon-name-part-type="genus" reg="Persicaria">Persicaria</tp:taxon-name-part><tp:taxon-name-part taxon-name-part-type="species" reg="viscosa">viscosa</tp:taxon-name-part></tp:taxon-name></italic> is another species having the same indumentum and much more similar to <italic><tp:taxon-name><tp:taxon-name-part taxon-name-part-type="genus" reg="Persicaria">P.</tp:taxon-name-part><tp:taxon-name-part taxon-name-part-type="species" reg="zhenaiguoi">zhenaiguoi</tp:taxon-name-part></tp:taxon-name></italic> in gross morphology, but it differs from the latter in several aspects: its leaf bases are long decurrent along petioles (Fig. <xref ref-type="fig" rid="F2">2C2</xref>), the peduncles cover dense hirsute and glandular hairs (Fig. <xref ref-type="fig" rid="F2">2C1, C4</xref>), and the inflorescences are dense and pinkish (Fig. <xref ref-type="fig" rid="F2">2C4</xref>). Detailed morphological comparisons among these three taxa are listed in the Table <xref ref-type="table" rid="T1">1</xref>.</p><p>It is worthy to mention that the habitat and distribution of <italic><tp:taxon-name><tp:taxon-name-part taxon-name-part-type="genus" reg="Persicaria">P.</tp:taxon-name-part><tp:taxon-name-part taxon-name-part-type="species" reg="zhenaiguoi">zhenaiguoi</tp:taxon-name-part></tp:taxon-name></italic> are somewhat unusual, at least when comparing with other species in sect. <tp:taxon-name><tp:taxon-name-part taxon-name-part-type="genus" reg="Persicaria"/><tp:taxon-name-part taxon-name-part-type="section" reg="Persicaria">Persicaria</tp:taxon-name-part></tp:taxon-name> found in central and southern China. Based on our years of observation, species from sect. <tp:taxon-name><tp:taxon-name-part taxon-name-part-type="genus" reg="Persicaria"/><tp:taxon-name-part taxon-name-part-type="section" reg="Cephalophilon">Cephalophilon</tp:taxon-name-part></tp:taxon-name> and sect. <tp:taxon-name><tp:taxon-name-part taxon-name-part-type="genus" reg="Persicaria"/><tp:taxon-name-part taxon-name-part-type="section" reg="Echinocaulon">Echinocaulon</tp:taxon-name-part></tp:taxon-name>, such as <italic><tp:taxon-name><tp:taxon-name-part taxon-name-part-type="genus" reg="Persicaria">P.</tp:taxon-name-part><tp:taxon-name-part taxon-name-part-type="species" reg="nepalensis">nepalensis</tp:taxon-name-part></tp:taxon-name></italic> (Meisn.) H.Gross, <tp:taxon-name><tp:taxon-name-part taxon-name-part-type="genus" reg="Persicaria">P.</tp:taxon-name-part><tp:taxon-name-part taxon-name-part-type="species" reg="runcinata">runcinata</tp:taxon-name-part><tp:taxon-name-part taxon-name-part-type="infraspecific-rank">var.</tp:taxon-name-part><tp:taxon-name-part taxon-name-part-type="variety" reg="sinensis">sinensis</tp:taxon-name-part></tp:taxon-name> (Hemsl.) Bo Li, and <italic><tp:taxon-name><tp:taxon-name-part taxon-name-part-type="genus" reg="Persicaria">P.</tp:taxon-name-part><tp:taxon-name-part taxon-name-part-type="species" reg="thunbergii">thunbergii</tp:taxon-name-part></tp:taxon-name></italic> (Siebold &amp; Zucc.) H.Gross, are easily found in habitats like the summit of Tiantangzhai Peak (Fig. <xref ref-type="fig" rid="F1">1A</xref>). However, species from sect. <tp:taxon-name><tp:taxon-name-part taxon-name-part-type="genus" reg="Persicaria"/><tp:taxon-name-part taxon-name-part-type="section" reg="Persicaria">Persicaria</tp:taxon-name-part></tp:taxon-name> are rarely occurring at such high altitudes. At the same time, there has been a lack of comprehensive and in-depth surveys of the plant flora in the Dabie Mountains, especially in the mountaintop areas. This may explain why <italic><tp:taxon-name><tp:taxon-name-part taxon-name-part-type="genus" reg="Persicaria">P.</tp:taxon-name-part><tp:taxon-name-part taxon-name-part-type="species" reg="zhenaiguoi">zhenaiguoi</tp:taxon-name-part></tp:taxon-name></italic> has likely been overlooked and not collected in the Dabie Mountains until now.</p></tp:treatment-sec><tp:treatment-sec sec-type="material" id="SECID0E4WAE"><title>Additional specimens examined.</title><p><italic><tp:taxon-name><tp:taxon-name-part taxon-name-part-type="genus" reg="Persicaria">Persicaria</tp:taxon-name-part><tp:taxon-name-part taxon-name-part-type="species" reg="orientalis">orientalis</tp:taxon-name-part></tp:taxon-name></italic>: China • Anhui Province, Shucheng County, Xiaotian Town, 1 October 1951, <italic>East China Workstation 4162</italic> (PE00497378!); • Chongqing Municipality, Nanchuan County, Sanquan Village, alt. 640 m, 14 October 1985, <italic>Z.Y. Liu 7429</italic> (IMC0038461!); • Guangdong Province, Yangjiang City, Jiangcheng District, Hailing Town, <named-content xmlns:xlink="http://www.w3.org/1999/xlink" content-type="dwc:verbatimCoordinates" xlink:type="simple"><named-content content-type="geo-json" specific-use="{&#34;type&#34;:&#34;Point&#34;,&#34;coordinates&#34;:[111.969131,21.626783]}" id="NCID0EVXAE" xlink:type="simple">21°37'36.42"N, 111°58'8.87"E</named-content></named-content>, alt. 27 m, 6 April 2021, <italic>G.W. Tang et al. TangGW1343</italic> (KUN1556765!); • Guizhou Province, Congjiang County, Doli Town, Panli Village, <named-content xmlns:xlink="http://www.w3.org/1999/xlink" content-type="dwc:verbatimCoordinates" xlink:type="simple"><named-content content-type="geo-json" specific-use="{&#34;type&#34;:&#34;Point&#34;,&#34;coordinates&#34;:[108.986419,25.587319]}" id="NCID0E6XAE" xlink:type="simple">25°35'14.35"N, 108°59'11.11"E</named-content></named-content>, alt. 672 m, 21 September 2019, <italic>K.T. Liu 522633190921914LY</italic> (GZTM0096269!); • Hainan Province, Haikou City, Longhua District, Xue Village, <named-content xmlns:xlink="http://www.w3.org/1999/xlink" content-type="dwc:verbatimCoordinates" xlink:type="simple"><named-content content-type="geo-json" specific-use="{&#34;type&#34;:&#34;Point&#34;,&#34;coordinates&#34;:[110.349414,19.960886]}" id="NCID0EJYAE" xlink:type="simple">19°57'39.19"N, 110°20'57.89"E</named-content></named-content>, alt. 15 m, 2 May 2018, <italic>Y.T. Hou et al. 20180426580-1</italic> (QFNU0048156!); • Hebei Province, Longhua County, Bugugou Town, alt. 993 m, 20 August 2013, <italic>Group Six Z0272</italic> (HBNU20001289!); • Heilongjiang Province, Qiqihar City, Longjiang County, <named-content xmlns:xlink="http://www.w3.org/1999/xlink" content-type="dwc:verbatimCoordinates" xlink:type="simple"><named-content content-type="geo-json" specific-use="{&#34;type&#34;:&#34;Point&#34;,&#34;coordinates&#34;:[123.194722,47.323056]}" id="NCID0EVYAE" xlink:type="simple">47°19'23"N, 123°11'41"E</named-content></named-content>, alt. 131 m, 25 August 2019, <italic>L.Y. Lin 2019082501</italic> (JMSMC0000049!); • Henan Province, Xinxiang City, Huilong Village, <named-content xmlns:xlink="http://www.w3.org/1999/xlink" content-type="dwc:verbatimCoordinates" xlink:type="simple"><named-content content-type="geo-json" specific-use="{&#34;type&#34;:&#34;Point&#34;,&#34;coordinates&#34;:[113.599167,35.583889]}" id="NCID0E6YAE" xlink:type="simple">35°35'02"N, 113°35'57"E</named-content></named-content>, alt. 369 m, 12 July 2018, <italic>J.R. Li 368</italic> (HENU1900368!); • Hunan Province, Nanyue District, Hengshan Nature Reserve, alt. 300 m, 1 September 2002, <italic>Z.H. Hu 533</italic> (PE00497445!); • Jiangsu Province, Suqian City, Siyang County, Longji Town, <named-content xmlns:xlink="http://www.w3.org/1999/xlink" content-type="dwc:verbatimCoordinates" xlink:type="simple"><named-content content-type="geo-json" specific-use="{&#34;type&#34;:&#34;Point&#34;,&#34;coordinates&#34;:[118.638881,33.344544]}" id="NCID0ELZAE" xlink:type="simple">33°20'40.36"N, 118°38'19.97"E</named-content></named-content>, alt. 18 m, 3 August 2019, <italic>Y.T. Hou et al. 20190803230-1</italic> (QFNU0052420!); • Jiangxi Province, Fengchen City, Xiushi Town, grassland, <named-content xmlns:xlink="http://www.w3.org/1999/xlink" content-type="dwc:verbatimCoordinates" xlink:type="simple"><named-content content-type="geo-json" specific-use="{&#34;type&#34;:&#34;Point&#34;,&#34;coordinates&#34;:[115.887511,27.860781]}" id="NCID0EVZAE" xlink:type="simple">27°51'38.81"N, 115°53'15.04"E</named-content></named-content>, alt. 423 m, 3 October 2019, <italic>L. Cao 360981191003305LY</italic> (JXCM0010118!); • Shandong Province, Zouping City, Xiyu Village, <named-content xmlns:xlink="http://www.w3.org/1999/xlink" content-type="dwc:verbatimCoordinates" xlink:type="simple"><named-content content-type="geo-json" specific-use="{&#34;type&#34;:&#34;Point&#34;,&#34;coordinates&#34;:[117.680278,36.788056]}" id="NCID0E6ZAE" xlink:type="simple">36°47'17"N, 117°40'49"E</named-content></named-content>, alt. 342 m, 4 August 2018, <italic>J.L. Lan 201808037-1</italic> (QFNU0047293!); • Shanxi Province, Wanrong County, Jiachun Town, <named-content xmlns:xlink="http://www.w3.org/1999/xlink" content-type="dwc:verbatimCoordinates" xlink:type="simple"><named-content content-type="geo-json" specific-use="{&#34;type&#34;:&#34;Point&#34;,&#34;coordinates&#34;:[110.616667,32.350000]}" id="NCID0EJ1AE" xlink:type="simple">32°21'0"N, 110°37'0"E</named-content></named-content>, alt. 566 m, 28 July 2020, <italic>Y.J. Feng 201941325966</italic> (QFNU0059553!); • Zhejiang Province, Jinyun County, Huzhen Town, Xiaxiang Village, <named-content xmlns:xlink="http://www.w3.org/1999/xlink" content-type="dwc:verbatimCoordinates" xlink:type="simple"><named-content content-type="geo-json" specific-use="{&#34;type&#34;:&#34;Point&#34;,&#34;coordinates&#34;:[120.216111,28.789722]}" id="NCID0ET1AE" xlink:type="simple">28°47'23"N, 120°12'58"E</named-content></named-content>, alt. 194 m, 2 July 2013, <italic>H.Y. Shou &amp; Z.H. Wang SHY00909</italic> (CSH0012891!).</p><p><italic><tp:taxon-name><tp:taxon-name-part taxon-name-part-type="genus" reg="Persicaria">Persicaria</tp:taxon-name-part><tp:taxon-name-part taxon-name-part-type="species" reg="viscosa">viscosa</tp:taxon-name-part></tp:taxon-name></italic>: China • Chongqing Municipality, Zhong County, Baishi Town, Huangjia Village, <named-content xmlns:xlink="http://www.w3.org/1999/xlink" content-type="dwc:verbatimCoordinates" xlink:type="simple"><named-content content-type="geo-json" specific-use="{&#34;type&#34;:&#34;Point&#34;,&#34;coordinates&#34;:[107.941192,30.338272]}" id="NCID0EK2AE" xlink:type="simple">30°20'17.78"N, 107°56'28.29"E</named-content></named-content>, alt. 624 m, 30 May 2013, <italic>Zhong County Team 500233-130530-519-03</italic> (IMC0045792!); • Guangxi Province, Liuzhou City, Liujiang County, Jinde Town, Siliang Village, <named-content xmlns:xlink="http://www.w3.org/1999/xlink" content-type="dwc:verbatimCoordinates" xlink:type="simple"><named-content content-type="geo-json" specific-use="{&#34;type&#34;:&#34;Point&#34;,&#34;coordinates&#34;:[109.340469,24.262386]}" id="NCID0EU2AE" xlink:type="simple">24°15'44.59"N, 109°20'25.69"E</named-content></named-content>, alt. 114 m, 14 August 2018, <italic>Liujiang Team 450221180814022LY</italic> (IBK00425346!); • Heilongjiang Province, Jiamusi City, Huachuan County, Shenjiadian Village, <named-content xmlns:xlink="http://www.w3.org/1999/xlink" content-type="dwc:verbatimCoordinates" xlink:type="simple"><named-content content-type="geo-json" specific-use="{&#34;type&#34;:&#34;Point&#34;,&#34;coordinates&#34;:[130.630225,46.577689]}" id="NCID0E52AE" xlink:type="simple">46°34'39.68"N, 130°37'48.81"E</named-content></named-content>, alt. 189 m, 8 September 2018, <italic>C. Wang &amp; Y.G. Peng WangCh532</italic> (KUN1554918!); • Henan Province, Xinyang City, Shihe District, <named-content xmlns:xlink="http://www.w3.org/1999/xlink" content-type="dwc:verbatimCoordinates" xlink:type="simple"><named-content content-type="geo-json" specific-use="{&#34;type&#34;:&#34;Point&#34;,&#34;coordinates&#34;:[114.009342,32.114486]}" id="NCID0EI3AE" xlink:type="simple">32°6'52.15"N, 114°0'33.63"E</named-content></named-content>, alt. 87 m, 8 June 2020, <italic>X.X. Zhu et al. ZXX20942</italic> (HIB0187735!); • Hubei Province, Hongan County, Xinhua Town, Zhangshan Village, alt. 80 m, 14 June 2019, <italic>C.M. Tan et al. 19061418</italic> (JJF00044259!); • Hunan Province, Shaoyang City, Dongkou County, alt. 350 m, 12 August 2004, <italic>L.D. Duan 5337</italic> (PE00640285!); • Jiangxi Province, Jiujiang County, alt. 250 m, 17 September 2005, <italic>A.M. Dong 930</italic> (SZG00002585!); • Jilin Province, Baishan City, Badaojiang District, <named-content xmlns:xlink="http://www.w3.org/1999/xlink" content-type="dwc:verbatimCoordinates" xlink:type="simple"><named-content content-type="geo-json" specific-use="{&#34;type&#34;:&#34;Point&#34;,&#34;coordinates&#34;:[126.575900,41.570003]}" id="NCID0EY3AE" xlink:type="simple">41°34'12.01"N, 126°34'33.24"E</named-content></named-content>, alt. 311 m, 22 August 2019, <italic>C.Q. Cao CaoChQ495</italic> (KUN1487264!); • Yunnan Province, Baoshan City, Tengchong County, Qushi Town, <named-content xmlns:xlink="http://www.w3.org/1999/xlink" content-type="dwc:verbatimCoordinates" xlink:type="simple"><named-content content-type="geo-json" specific-use="{&#34;type&#34;:&#34;Point&#34;,&#34;coordinates&#34;:[98.848333,25.399444]}" id="NCID0EC4AE" xlink:type="simple">25°23'58"N, 98°50'54"E</named-content></named-content>, 1820 m, 3 October 2009, <italic>Y.F. Chen et al. 09209-3</italic> (QFNU0056773!); • Shandong Province, Yantai City, Rizhao Village, <named-content xmlns:xlink="http://www.w3.org/1999/xlink" content-type="dwc:verbatimCoordinates" xlink:type="simple"><named-content content-type="geo-json" specific-use="{&#34;type&#34;:&#34;Point&#34;,&#34;coordinates&#34;:[121.315278,36.801389]}" id="NCID0EM4AE" xlink:type="simple">36°48'5"N, 121°18'55"E</named-content></named-content>, alt. 18 m, 28 September 2015, <italic>X.W. Xin Lilan859</italic> (KUN1438272!).</p></tp:treatment-sec><tp:treatment-sec><!--Section generated to contain objects referenced in tp:taxon-treatment.--><fig id="F1" position="float" orientation="portrait"><object-id xmlns:xlink="http://www.w3.org/1999/xlink" content-type="doi" xlink:type="simple">10.3897/phytokeys.253.144408.figure1</object-id><object-id xmlns:xlink="http://www.w3.org/1999/xlink" content-type="arpha" xlink:type="simple">097D26E6-9DD9-519E-B892-393F8D2E1DAD</object-id><label>Figure 1.</label><caption><p>Habitat and morphology of <italic><tp:taxon-name><tp:taxon-name-part taxon-name-part-type="genus" reg="Persicaria">Persicaria</tp:taxon-name-part><tp:taxon-name-part taxon-name-part-type="species" reg="zhenaiguoi">zhenaiguoi</tp:taxon-name-part></tp:taxon-name></italic> Bo Li, sp. nov. <bold>A</bold> habitat <bold>B</bold> habit <bold>C</bold> stem <bold>D</bold> adaxial view of leaf blade <bold>E</bold> abaxial view of leaf blade <bold>F</bold> ocrea (the red arrow shows the green leaf-like wing) <bold>G</bold> inflorescence <bold>H</bold> achene <bold>I</bold> roots (photographed by Dr. Xin-Xin Zhu).</p></caption><graphic xmlns:xlink="http://www.w3.org/1999/xlink" xlink:href="phytokeys-253-011_article-144408__-g001.jpg" position="float" orientation="portrait" xlink:type="simple" id="oo_1262190.jpg"><uri content-type="original_file" xlink:type="simple">https://binary.pensoft.net/fig/1262190</uri></graphic></fig><fig id="F2" position="float" orientation="portrait"><object-id xmlns:xlink="http://www.w3.org/1999/xlink" content-type="doi" xlink:type="simple">10.3897/phytokeys.253.144408.figure2</object-id><object-id xmlns:xlink="http://www.w3.org/1999/xlink" content-type="arpha" xlink:type="simple">3041DA0E-361B-516A-859D-C4F6B649A700</object-id><label>Figure 2.</label><caption><p>Morphological comparisons among <italic><tp:taxon-name><tp:taxon-name-part taxon-name-part-type="genus" reg="Persicaria">P.</tp:taxon-name-part><tp:taxon-name-part taxon-name-part-type="species" reg="zhenaiguoi">zhenaiguoi</tp:taxon-name-part></tp:taxon-name></italic> (<bold>A1–A5</bold>), <italic><tp:taxon-name><tp:taxon-name-part taxon-name-part-type="genus" reg="Persicaria">P.</tp:taxon-name-part><tp:taxon-name-part taxon-name-part-type="species" reg="orientalis">orientalis</tp:taxon-name-part></tp:taxon-name></italic> (<bold>B1–B5</bold>), and <italic><tp:taxon-name><tp:taxon-name-part taxon-name-part-type="genus" reg="Persicaria">P.</tp:taxon-name-part><tp:taxon-name-part taxon-name-part-type="species" reg="viscosa">viscosa</tp:taxon-name-part></tp:taxon-name></italic> (<bold>C1–C5</bold>) <bold>A1, B1, C1</bold> habit <bold>A2, B2, C2</bold> leaves <bold>A3, B3, C3</bold> ocrea <bold>A4, B4, C4</bold> inflorescences <bold>A5, B5, C5</bold> achenes.</p></caption><graphic xmlns:xlink="http://www.w3.org/1999/xlink" xlink:href="phytokeys-253-011_article-144408__-g002.jpg" position="float" orientation="portrait" xlink:type="simple" id="oo_1262191.jpg"><uri content-type="original_file" xlink:type="simple">https://binary.pensoft.net/fig/1262191</uri></graphic></fig></tp:treatment-sec><ref-list><ref id="B9"><mixed-citation xmlns:xlink="http://www.w3.org/1999/xlink" xlink:type="simple">IUCN (<year>2012</year>) IUCN Red List Categories and Criteria, Version 3.1 (2<sup>nd</sup> edn.). Gland and Cambridge, 32 pp.</mixed-citation></ref><ref id="B15"><mixed-citation xmlns:xlink="http://www.w3.org/1999/xlink" xlink:type="simple"><person-group><name name-style="western"><surname>Meisner</surname><given-names>CF</given-names></name></person-group> (<year>1856</year>) <article-title><tp:taxon-name><tp:taxon-name-part taxon-name-part-type="family">Polygonaceae</tp:taxon-name-part></tp:taxon-name>.</article-title> In: <person-group><name name-style="western"><surname>de Candolle</surname><given-names>A</given-names></name></person-group> (<role>Ed.</role>) <issue-title>Prodomus systematis naturalis regni vegetabilis.</issue-title><source>Masson Press, Paris</source>, <fpage>1</fpage>–<lpage>185</lpage>.</mixed-citation></ref><ref id="B6"><mixed-citation xmlns:xlink="http://www.w3.org/1999/xlink" xlink:type="simple"><person-group><name name-style="western"><surname>Gross</surname><given-names>H</given-names></name></person-group> (<year>1913</year>) <article-title>Beiträge zur Kenntnis der <tp:taxon-name><tp:taxon-name-part taxon-name-part-type="family">Polygonaceae</tp:taxon-name-part></tp:taxon-name>.</article-title><source>Botanische Jahrbücher für Systematik, Pflanzengeschichte und Pflanzengeographie</source><volume>49</volume>: <fpage>234</fpage>–<lpage>339</lpage>.</mixed-citation></ref><ref id="B19"><mixed-citation xmlns:xlink="http://www.w3.org/1999/xlink" xlink:type="simple"><person-group><name name-style="western"><surname>Steward</surname><given-names>AN</given-names></name></person-group> (<year>1930</year>) Polygoneae of Eastern Asia. Gray Herbarium of Harvard University Publishing, 1–132. <ext-link xlink:href="http://www.jstor.org/stable/41764079" ext-link-type="uri" xlink:type="simple">http://www.jstor.org/stable/41764079</ext-link></mixed-citation></ref><ref id="B7"><mixed-citation xmlns:xlink="http://www.w3.org/1999/xlink" xlink:type="simple"><person-group><name name-style="western"><surname>Haraldson</surname><given-names>K</given-names></name></person-group> (<year>1978</year>) <article-title>Anatomy and taxonomy in <tp:taxon-name><tp:taxon-name-part taxon-name-part-type="family">Polygonaceae</tp:taxon-name-part></tp:taxon-name> subfam. <tp:taxon-name><tp:taxon-name-part taxon-name-part-type="subfamily">Polygonoideae</tp:taxon-name-part></tp:taxon-name> Meissn. [sic.] emend. Jaretzky.</article-title><source>Symbolae Botanicae Upsalienses</source><volume>22</volume>: <fpage>1</fpage>–<lpage>95</lpage>.</mixed-citation></ref><ref id="B21"><mixed-citation xmlns:xlink="http://www.w3.org/1999/xlink" xlink:type="simple"><person-group><name name-style="western"><surname>Tutin</surname><given-names>TG</given-names></name><name name-style="western"><surname>Burges</surname><given-names>NA</given-names></name><name name-style="western"><surname>Edmondson</surname><given-names>JR</given-names></name><name name-style="western"><surname>Heywood</surname><given-names>VH</given-names></name><name name-style="western"><surname>Moore</surname><given-names>DM</given-names></name><name name-style="western"><surname>Valentine</surname><given-names>DH</given-names></name><name name-style="western"><surname>Waiters</surname><given-names>SM</given-names></name><name name-style="western"><surname>Webb</surname><given-names>DA</given-names></name></person-group> (<year>1991</year>) <article-title><tp:taxon-name><tp:taxon-name-part taxon-name-part-type="family">Polygonaceae</tp:taxon-name-part></tp:taxon-name>.</article-title> In: <person-group><name name-style="western"><surname>Tutin</surname><given-names>TG</given-names></name></person-group> (<role>Ed.</role>) <issue-title>Flora Europaea (2nd edn.</issue-title><source>). Cambridge University Press, London</source>, <fpage>91</fpage>–<lpage>108</lpage>.</mixed-citation></ref><ref id="B13"><mixed-citation xmlns:xlink="http://www.w3.org/1999/xlink" xlink:type="simple"><person-group><name name-style="western"><surname>Li</surname><given-names>AJ</given-names></name><name name-style="western"><surname>Bao</surname><given-names>BJ</given-names></name><name name-style="western"><surname>Grabovskaya-Borodina</surname><given-names>AE</given-names></name><name name-style="western"><surname>Hong</surname><given-names>SP</given-names></name><name name-style="western"><surname>McNeill</surname><given-names>J</given-names></name><name name-style="western"><surname>Mosyakin</surname><given-names>SL</given-names></name><name name-style="western"><surname>Ohba</surname><given-names>H</given-names></name><name name-style="western"><surname>Park</surname><given-names>CW</given-names></name></person-group> (<year>2003</year>) <article-title><tp:taxon-name><tp:taxon-name-part taxon-name-part-type="family">Polygonaceae</tp:taxon-name-part></tp:taxon-name>.</article-title> In: <person-group><name name-style="western"><surname>Li</surname><given-names>AJ</given-names></name></person-group> (<role>Ed.</role>) <issue-title>Flora of China.</issue-title><source>Science Press, Beijing; Missouri Botanical Garden Press, St. Louis</source>, <fpage>277</fpage>–<lpage>350</lpage>.</mixed-citation></ref><ref id="B4"><mixed-citation xmlns:xlink="http://www.w3.org/1999/xlink" xlink:type="simple"><person-group><name name-style="western"><surname>Freeman</surname><given-names>CC</given-names></name></person-group> (<year>2005</year>) <article-title><tp:taxon-name><tp:taxon-name-part taxon-name-part-type="family">Polygonaceae</tp:taxon-name-part></tp:taxon-name>.</article-title> In: Flora of North America Editorial Committee  (<role>Eds</role>) <issue-title>Flora of North America.</issue-title><source>Oxford University Press, New York</source>, <fpage>574</fpage>–<lpage>594</lpage>.</mixed-citation></ref></ref-list></tp:taxon-treatment>
